# Supplementary material for: Variations in the poly-histidine repeat motif of HOXA1 contribute to bicuspid aortic valve in mouse and zebrafish
Source: Nat Commun. 2023 Mar 20;14:1543. doi: 10.1038/s41467-023-37110-x (PMC10027860; doi:10.1038/s41467-023-37110-x)
Supplement: Supplementary file 6 — Source Data [file 41467_2023_37110_MOESM6_ESM.xlsx]

## Sheet: Fig. 2b,d
		Treatement
		Teatement (h)	Cycloheximide		Cycloheximide + MG 132
			relative abonbance	Ecart Type	Relative abondance	Ecart Type
	WTA	0	1	0	1	0
		6	1.01185	0.0776951	0.885509	0.0876017
		11	0.984104	0.0659455	0.842931	0.10748
		24	0.92304	0.0616942	0.85778	0.0676303
	(+)1His	0	1	0	1	0
		6	0.704639	0.112992	0.966319	0.0315563
		11	0.398166	0.277365	0.954163	0.0992344
		24	0.251296	0.182915	0.840533	0.120956
	(+)1 His Arg	0	1	0	1	0
		6	0.546272	0.276982	0.894979	0.25106
		11	0.524422	0.342352	0.836955	0.199877
		24	0.217397	0.183291	0.849157	0.189861
	(-)1 His	0	1	0	1	0
		6	0.723074	0.137726	0.87722	0.0285932
		11	0.463681	0.171235	0.787371	0.0741011
		24	0.301825	0.196004	0.897537	0.471354
	(-1) His Arg	0	1	0	1	0
		6	0.717722	0.205294	0.951464	0.180982
		11	0.459409	0.182112	0.791285	0.0172252
		24	0.213221	0.136466	0.69706	0.0924735
	(-)3 His Arg	0	1	0	1	0
		6	0.887475	0.154322	1.0288	0.0723501
		11	0.660569	0.139664	1.08263	0.12793
		24	0.37078	0.117063	0.876326	0.219978

## Sheet: Fig. 2e
		firefly luciferase	renilla luciferase	date (biological replicate)	Technical replicate
	Luciferase reporter alone	8186.5	27438	2019-09-26	R1
		8096.5	27137	2019-09-26	R2
	With cofacteur PREP and PBX	23402.5	352277	2019-09-26	R1
		16448.5	383884	2019-09-26	R2
	WT	49212.5	295075	2019-09-26	R1
		44750.5	316018	2019-09-26	R2
	(+)1His	47744.5	561624	2019-09-26	R1
		40625.5	561879	2019-09-26	R2
	(+) 1His Arg	38062.5	432017	2019-09-26	R1
		32947.5	431194	2019-09-26	R2
	(-)1His	37728.5	409073	2019-09-26	R1
		35304.5	496470	2019-09-26	R2
	(-) 1His Arg	34605.5	324815	2019-09-26	R1
		38032.5	417360	2019-09-26	R2
	(-) 3His Arg	30384.5	399563	2019-09-26	R1
		38345.5	398951	2019-09-26	R2
	Luciferase reporter alone	15470	41409	2019-08-28	R1
		19359	46373	2019-08-28	R2
	With cofacteur PREP and PBX	15841	41658	2019-08-28	R1
		29350	70571	2019-08-28	R2
	WT	45539	75932	2019-08-28	R1
		49923	63895	2019-08-28	R2
	(+)1His	57305	137872	2019-08-28	R1
		56011	111085	2019-08-28	R2
	(+) 1His Arg	41044	111238	2019-08-28	R1
		58236	141969	2019-08-28	R2
	(-)1His	66515	148865	2019-08-28	R1
		54928	100814	2019-08-28	R2
	(-) 1His Arg	49442	124234	2019-08-28	R1
		60738	135082	2019-08-28	R2
	(-) 3His Arg	47413	141575	2019-08-28	R1
		39207	163817	2019-08-28	R2
	Luciferase reporter alone	29989	209224	2019-08-22	R1
		42620	187484	2019-08-22	R2
	With cofacteur PREP and PBX	28036	197410	2019-08-22	R1
		23766	199458	2019-08-22	R2
	WT	65886	202713	2019-08-22	R1
		48134	183499	2019-08-22	R2
	(+)1His	29281	196939	2019-08-22	R1
		25156	186594	2019-08-22	R2
	(+) 1His Arg	33504	209701	2019-08-22	R1
		35300	233359	2019-08-22	R2
	(-)1His	36267	209920	2019-08-22	R1
		33166	199074	2019-08-22	R2
	(-) 1His Arg	48208	186973	2019-08-22	R1
		55986	229656	2019-08-22	R2
	(-) 3His Arg	51882	213494	2019-08-22	R1
		45239	206963	2019-08-22	R2

## Sheet: Fig. 2f
		firefly luciferase	renilla luciferase	date (biological replicate)	Technical replicate
	Luciferase reporter alone	594	87707	2020-07-27	R1
		474	61004	2020-07-27	R2
	With cofacteur PREP and PBX	90806	8078224	2020-07-27	R1
		82461	6264791	2020-07-27	R2
	WT	128749	4797783	2020-07-27	R1
		132248	4748034	2020-07-27	R2
	(+) 1His	89721	6498105	2020-07-27	R1
		93829	5798317	2020-07-27	R2
	(+) 1HIs Arg	87089	5854896	2020-07-27	R1
		85277	6383830	2020-07-27	R2
	(-) 1His	90603	5751029	2020-07-27	R1
		52417	6204902	2020-07-27	R2
	(-) 1His Arg	118680	7218548	2020-07-27	R1
		115926	7210165	2020-07-27	R2
	(-) 3His Arg	53888	4335814	2020-07-27	R1
		62232	4667026	2020-07-27	R2
	WT + (+) 1His	48957	3141476	2020-07-27	R1
		48909	2900522	2020-07-27	R2
	WT + (+) 1His Arg	33528	2226688	2020-07-27	R1
		24561	2065766	2020-07-27	R2
	WT + (-) 1His	28828	1960840	2020-07-27	R1
		30708	2204918	2020-07-27	R2
	WT + (-) 1 His Arg	21314	1611888	2020-07-27	R1
		21376	1326247	2020-07-27	R2
	WT + (-) 3His Arg	24257	1745285	2020-07-27	R1
		28518	1611727	2020-07-27	R2
	Luciferase reporter alone	50542	97575272	2020-08-07	R1
		49253	92465112	2020-08-07	R2
	With cofacteur PREP and PBX	15622	26710476	2020-08-07	R1
		21082	31034492	2020-08-07	R2
	WT	199696	80306568	2020-08-07	R1
		179693	92524944	2020-08-07	R2
	(+) 1His	111972	99811488	2020-08-07	R1
		154412	97373520	2020-08-07	R2
	(+) 1HIs Arg	83985	84468528	2020-08-07	R1
		97716	85206408	2020-08-07	R2
	(-) 1His	226025	85035904	2020-08-07	R1
		241501	71789088	2020-08-07	R2
	(-) 1His Arg	144902	95128952	2020-08-07	R1
		114333	92297392	2020-08-07	R2
	(-) 3His Arg	217786	75574160	2020-08-07	R1
		108303	86789768	2020-08-07	R2
	WT + (+) 1His	86454	81064528	2020-08-07	R1
		123935	80293976	2020-08-07	R2
	WT + (+) 1His Arg	84166	71765720	2020-08-07	R1
		91482	69532552	2020-08-07	R2
	WT + (-) 1His	91873	77097200	2020-08-07	R1
		90471	74953352	2020-08-07	R2
	WT + (-) 1 His Arg	118452	88235304	2020-08-07	R1
		89767	78823168	2020-08-07	R2
	WT + (-) 3His Arg	122080	63936092	2020-08-07	R1
		43224	60737028	2020-08-07	R2
	Luciferase reporter alone	2675	6572018	2020-08-14	R1
		2649	6572018	2020-08-14	R2
	With cofacteur PREP and PBX	17885	5361783	2020-08-14	R1
		22790	5952367	2020-08-14	R2
	WT	49517	3506240	2020-08-14	R1
		50921	3887042	2020-08-14	R2
	(+) 1His	9336	2990710	2020-08-14	R1
		9382	4394630	2020-08-14	R2
	(+) 1HIs Arg	16045	5391674	2020-08-14	R1
		18916	6274743	2020-08-14	R2
	(-) 1His	12735	4391900	2020-08-14	R1
		14411	5393337	2020-08-14	R2
	(-) 1His Arg	14378	7202791	2020-08-14	R1
		14068	2987535	2020-08-14	R2
	(-) 3His Arg	12208	5323761	2020-08-14	R1
		17340	6307721	2020-08-14	R2
	WT + (+) 1His	11172	4868930	2020-08-14	R1
		10118	5404248	2020-08-14	R2
	WT + (+) 1His Arg	11805	4856061	2020-08-14	R1
		19260	5013534	2020-08-14	R2
	WT + (-) 1His	12039	5099766	2020-08-14	R1
		17521	2858107	2020-08-14	R2
	WT + (-) 1 His Arg	15609	5420064	2020-08-14	R1
		9854	6220457	2020-08-14	R2
	WT + (-) 3His Arg	18825	5522976	2020-08-14	R1
		19110	5602460	2020-08-14	R2

## Sheet: Fig. 3g
	normal	dysmorphic	total n
ABwt (NI)	11	1	12
hoxa1a MO (7ng)	2	8	10
hoxa1a MO + WT mRNA	8	3	11

## Sheet: Fig. 3h
	normal	dysmorphic	total n
ABwt (NI)	5	0	5
hoxb1b MO (1,5ng)	4	13	17
hoxb1b MO + WT HOX1A mRNA (25pg)	3	8	11

## Sheet: Fig. 3n
	normal	dysmorphic	total n
WT hHOXA1 mRNA (25pg)	10	2	12
hHOXA1 +1 His mRNA (25pg)	5	9	14
WT hHOXA1 mRNA (5pg)	9	1	10
hHOXA1 -3His Arg mRNA (5pg)	1	9	10
hHOXA1 -1His mRNA (5pg)	3	9	12

## Sheet: Fig. 5c
Wild-Type	Embryo	Photos	DAPI	Surface px2	Surface µm2	Densité cell/mm2		Embryo	Photos	DAPI	Surface px2	Surface µm2	Densité cell/mm2		Embryo	Photos	DAPI	Surface px2	Surface µm2	Densité cell/mm2		Embryo	Photos	DAPI	Surface px2	Surface µm2	Densité cell/mm2		Embryo	Photos	DAPI	Surface px2	Surface µm2	Densité cell/mm2		Embryo	Photos	DAPI	Surface px2	Surface µm2	Densité cell/mm2		Embryo	Photos	DAPI	Surface px2	Surface µm2	Densité cell/mm2
		2	235	84131	17801.7	13301.3			1	205	64552	13658.9	15122.5			1	254	87778	18573.4	13779.4			1	196	76518	16190.9	12197.6			1	156	61934	13105	11994.3			1	208	72924	15430.4	13582.3			1	313	105775	22381.5	14091
	wt2 05/05/16	3	268	86164	18231.9	14811.2		wt5 05/05/2016	2	324	93012	19680.9	16587.7		wt1 26/09/16	2	228	77755	16452.6	13963.3		wt1 04/04/16	2	169	58775	12436.5	13692.2			2	124	71368	15101.1	8273.68			2	275	113833	24086.5	11503.9		wt3 16/06/2020	2	274	99121	20973.6	13163.3
		4	259	71474	15123.6	17255.7			3	210	74483	15760.3	13425.9			3	312	76858	16262.8	19330.6			3	184	67255	14230.9	13027.9			3	150	69784	14766	10235.7			3	323	132008	27932.3	11651.5			3	323	100324	21228.1	15331.3
		5	241	61863	13089.9	18551			4	256	73446	15540.8	16597.9			4	287	76385	16162.7	17891.8			4	176	61151	12939.3	13705.3		wt7 27/04/16	4	148	71726	15176.9	9825.75		wt7 27/04/16	4	206	81103	17161	12095.1			4	271	117014	24759.6	11028.4
		6	250	67104	14198.9	17740.8			5	227	64608	13670.8	16730.9			5	257	75736	16025.4	16158.9			5	143	52334	11073.6	13011.7			5	177	77344	16365.6	10897.5			5	200	73078	15463	13032.4			5	206	74414	15745.7	13182.4
		7	205	62742	13275.9	15558.8			6	225	66174	14002.1	16191.1			6	257	59832	12660.2	20454.1			6	148	53096	11234.9	13273.4			6	167	71542	15138	11115.7			6	202	64776	13706.3	14849.7			6	283	87051	18419.6	15480.8
		10	189	51312	10857.4	17539.8			7	196	62025	13124.2	15047.7			7	124	47839	10122.5	12343			7	145	52860	11184.9	13062.4			7	157	58865	12455.6	12700.6		RC		235.667	89620.3	18963.3	12785.8			7	198	63654	13468.9	14812.2
		11	141	37412	7916.21	17946.9			9	153	48800	10325.9	14929.7			8	78	29310	6201.86	12672.4			8	97	32798	6939.91	14083.3		RC		154.143	68937.6	14586.9	10720.5			1	142	56263	11905	12018.4			8	194	57541	12175.4	16054.8
		12	194	54124	11452.4	17068.4			10	89	28606	6052.9	14815.4			9	57	20573	4353.15	13193.4		RC		157.25	56848.4	12028.9	13256.7			1	169	60319	12763.2	13341.8			2	292	111500	23592.9	12470.6			9	102	30410	6434.62	15972.2
		8	188	51786	10957.7	17287.3			8	178	65983	13961.7	12846		NC		206	61340.7	12979.4	15531.9			1	198	92398	19551	10204.3			2	249	108137	22881.3	10964.9		wt7 27/04/16	3	252	95762	20262.8	12531.1			10	152	40179	8501.69	18014.6
		9	173	55055	11649.4	14963.4		RC		206.3	64168.9	13577.8	15229.5			1	252	90413	19131	13272.4			2	191	76885	16268.5	11829.7		wt7 27/04/16	3	255	101728	21525.2	11936.6			4	273	103300	21857.8	12584.7		RC		231.6	77548.3	16408.9	14713.1
	RC		213	62106.1	13141.4	16547.7			1	222	69493	14704.4	15212.2			2	238	61048	12917.5	18564.6		wt1 04/04/16	3	226	102666	21723.7	10482.4			4	201	101745	21528.8	9407.27			5	216	73683	15591	13959.4			1	353	142795	30214.8	11771.8
		1	179	46457	9830.09	18347.7			2	248	90995	19254.1	12978.2		wt1 26/09/16	3	191	53656	11353.4	16951			4	192	68945	14588.4	13261.1			5	195	88675	18763.2	10471.6			6	156	51839	10968.9	14330.1			2	291	126974	26867.1	10913.4
		2	157	41917	8869.45	17835.7			3	252	85508	18093.1	14033.8			4	188	51455	10887.6	17398.5			5	171	59712	12634.8	13636.9			6	162	72035	15242.3	10709.1		NC		221.833	82057.8	17363.1	12982.4		wt3 16/06/2020	3	257	83904	17753.7	14585.8
	wt2 05/05/16	3	154	45873	9706.52	15986.2		wt5 05/05/2016	4	326	94025	19895.3	16510.3			5	156	39514	8360.98	18799.8			6	188	67030	14183.2	13355.8			7	93	39529	8364.16	11203.3			1	198	78462	16602.2	12016.7			4	343	132422	28019.9	12334.3
		4	195	60437	12788.2	15364.3			5	292	99896	21137.5	13919.2			6	138	47966	10149.4	13700.2			7	141	52860	11184.9	12702		NC		189.143	81738.3	17295.4	11147.8			2	192	73128	15473.6	12502.5			5	236	95519	20211.4	11765.3
		5	12	53477	11315.5	1068.55			6	246	74265	15714.1	15773.6			7	166	54856	11607.3	14410			8	100	37635	7963.39	12652.9			1	214	109735	23219.4	9286.44		wt7 27/04/16	3	246	75904	16060.9	15433			6	265	86928	18393.6	14516.7
		6	149	38330	8110.45	18510.9			7	181	67870	14361	12699.3			8	164	59744	12641.6	13071.6		NC		175.875	69766.4	14762.2	12265.6			2	194	84991	17983.7	10869.5			4	199	81049	17149.6	11691.9			7	225	87878	18594.6	12192.2
		7	202	53211	11259.2	18077.2			8	178	64327	13611.3	13176.7			9	173	66033	13972.3	12475.7			1	180	95895	20290.9	8938.35		wt7 27/04/16	3	219	100038	21167.6	10424.6			5	203	71320	15091	13553.9			8	152	56777	12013.8	12748.3
		10	86	28330	5994.5	14455.5		NC		243.125	80797.4	17096.4	14287.9			10	217	71293	15085.3	14494.2		wt1 04/04/16	2	190	83560	17680.9	10827.7			4	140	76800	16250.5	8680.56			6	180	52802	11172.7	16233.2		NC		265.25	101650	21508.6	12603.5
		8	160	45337	9593.1	16805.4			1	163	44262	9365.64	17536.3			11	142	48306	10221.3	13998.1			3	192	81396	17223	11232.6			5	108	52636	11137.5	9770.61		LC		203	72110.8	15258.3	13571.9			1	270	114207	24165.7	11257.8
		9	93	27492	5817.18	16108.6		wt5 05/05/2016	2	196	63563	13449.6	14683.6		RC		184.091	58571.3	12610.6	15313.8			4	156	66404	14050.8	11186.9			6	208	97280	20584	10181.7		Total		220.167	81263	17194.9	13113.4		wt3 16/06/2020	2	242	108071	22867.3	10663.2
	NC		138.7	44086.1	9328.42	15256			3	248	76031	16087.8	15532.5			1	293	87085	18426.8	16021.6			5	174	70319	14879.2	11783			7	135	52541	11117.4	12235.3										3	159	64906	13733.8	11665.2
		2	192	61759	13067.9	14804.1			4	191	55745	11795.4	16315.8		wt1 26/09/16	2	261	76066	16095.2	16339.2			6	144	55165	11672.7	12430.2		LC		174	82003	17351.5	10207										4	333	104449	22100.9	15181.7
	wt2 05/05/16	3	232	75327	15938.8	14666.2			5	291	85369	18063.7	16232.1			3	253	85086	18003.8	14159.3			7	215	71408	15109.6	14337.5		Total		172.429	77559.6	16411.3	10691.7										5	312	137110	29011.8	10835.9
		4	272	87872	18593.3	14740.1			6	252	78112	16528.1	15362.6			4	215	64863	13724.7	15784.2			8	147	45149	9553.32	15504.2																	6	263	101105	21393.4	12386.9
		5	271	75792	16037.2	17026.5			7	250	80017	16931.2	14877.8			5	202	57164	12095.6	16827.1			9	99	35824	7580.19	13159.6																	7	257	91959	19458.1	13308.2
		6	223	62044	13128.2	17115.3			8	186	67260	14231.9	13168.5			6	181	61789	13074.3	13949.2			10	155	53738	11370.7	13735.1																	8	120	44151	9342.15	12942.6
		7	197	64900	13732.5	14454.5			9	173	59280	12543.4	13896.9			7	155	50573	10701	14594.7		LC		160.25	59925.4	12679.9	12921.1																	9	178	58003	12273.2	14613.4
		8	203	63509	13438.2	15220.9			10	154	47537	10058.6	15426.6			8	150	56340	11921.3	12678.1		Total		166.038	64299.1	13605.4	12589																	10	186	54812	11598	16159.1
		9	150	50189	10619.8	14231.9		LC		210.4	65717.6	13905.5	15303.3			9	161	49860	10550.1	15376.4																							LC		226	82061.9	17363.9	13386.6
	LC		217.5	67674	14319.5	15282.4		Total		218.286	69473	14700.2	14986.8			10	103	36044	7626.75	13607.7																							Total		241.357	88123.3	18646.5	13463.3
	Total		188.621	57428.3	12151.6	15753.2									LC		197.4	62487	13222	14933.7
															Total		195.1	60707.3	12845.4	15208.7
Hoxa1-/-	Embryo	Photos	DAPI	Surface px2	Surface µm2	Densité cell/mm2		Embryo	Photos	DAPI	Surface px2	Surface µm2	Densité cell/mm2		Embryo	Photos	DAPI	Surface px2	Surface µm2	Densité cell/mm2		Embryo	Photos	DAPI	Surface px2	Surface µm2	Densité cell/mm2		Embryo	Photos	DAPI	Surface px2	Surface µm2	Densité cell/mm2		Embryo	Photos	DAPI	Surface px2	Surface µm2	Densité cell/mm2		Embryo	Photos	DAPI	Surface px2	Surface µm2	Densité cell/mm2
		1	248	63825	13505.1	18503			1	271	63119	13355.7	20445.1			1	224	73815	15618.9	14450.5			1	227	70835	14988.4	15260.1			2	160	62123	13144.9	12264.5			1	182	73019	15450.5	11869.1			1	185	84216	17819.7	10460.6
		2	266	61920	13102	20456.5			2	226	69819	14773.4	15414			2	263	98114	20760.5	12764.5			2	171	48991	10366.3	16621.1			3	204	73568	15566.7	13204.5			2	163	63410	13417.3	12240.8			2	186	77837	16470	11379.1
	H4 05/05/16	3	330	79209	16760.3	19839		H6 05/05/16	3	244	75408	15956	15408.2		H9 05/05/16	3	250	78996	16715.2	15070.1		H10 05/05/16	3	199	61987	13116.2	15287.4		H3 26/09/16	4	176	56436	11941.6	14850.4		H1 04/04/16	4	159	61156	12940.3	12380.5		H3 26/09/16	3	311	157390	33303	9409.44
		4	236	55032	11644.5	20421			4	361	110062	23288.6	15618.9			4	300	91141	19285	15674.3			4	219	56622	11981	18417.9			5	122	50524	10690.6	11498.5			5	123	41289	8736.56	14185.7			4	168	85911	18178.4	9311.96
		5	229	62651	13256.7	17405.6			5	305	106526	22540.4	13634.1			5	344	91278	19314	17946.2			5	173	43501	9204.61	18937.7			6	180	71268	15080	12027			6	132	45915	9715.4	13689.9			5	157	70966	15016.1	10534.9
		6	64	71256	15077.4	4277			6	227	64375	13621.5	16791.5			6	195	52046	11012.7	17841.4			6	170	53395	11298.1	15161			7	154	57561	12179.6	12740.1			7	113	40287	8524.55	13356.5			6	198	73079	15463.2	12901.9
		7	202	51627	10924	18631.8			7	197	63013	13333.3	14887.3			7	271	84102	17795.6	15344.2			7	162	51999	11002.8	14835.5			8	99	34658	7333.47	13602.3			8	115	42373	8965.93	12923.8			7	158	61052	12918.3	12323.6
		8	239	61552	13024.1	18490			8	246	75264	15925.5	15564.3			8	226	62382	13199.7	17251.6			8	132	44148	9341.52	14237.8			9	125	42269	8943.93	14082.1		RC		141	52492.7	11107.2	12949.5			8	144	57748	12219.2	11874.3
		9	225	62635	13253.3	17105.9			9	178	53833	11390.8	15745.3			9	224	78303	16568.6	13622.3		RC		181.625	53934.8	11412.3	16094.8			10	112	36359	7693.4	14668.5			1	168	59771	12647.3	13384.4			9	165	57665	12201.7	13625.5
		10	215	56759	12009.9	18037.8		RC		250.556	75713.2	16020.6	15945.4			10	215	65346	13826.9	15667.5			1	142	61075	12923.2	11071.5			11	92	33613	7112.36	13033.5			2	158	59909	12676.5	12558.7			10	157	64757	13702.3	11545
		11	181	45369	9599.87	18997.7			1	187	43762	9259.84	20348.2			11	192	50688	10725.3	18037.5			2	166	47132	9972.92	16771.5		RC		142.4	51837.9	10968.7	13197.1		H1 04/04/16	3	125	42029	8893.14	14162.6			11	139	62921	13313.8	10519.6
		12	124	39385	8333.69	14992.4			2	133	37951	8030.26	16688.2		RC		245.818	75110.1	15893	15788.2		H10 05/05/16	3	157	47281	10004.4	15812.3			2	119	48644	10292.8	11649.3			4	171	63597	13456.8	12803.8			12	119	56460	11946.7	10036.6
	RC		213.25	59268.3	12540.9	17263.1		H6 05/05/16	3	162	45902	9712.65	16806			1	252	76676	16224.3	15650.3			4	169	50656	10718.6	15886.8			3	101	43457	9195.3	11067.3			5	104	27912	5906.05	17742.8			13	119	50727	10733.6	11170.9
		1	113	33571	7103.47	16028.6			4	184	46495	9838.13	18844.8			2	274	92057	19478.8	14173.4			5	126	28663	6064.96	20932.9		H10 05/05/16	4	67	25655	5428.48	12436.1			6	82	28598	6051.21	13654			14	91	42501	8993.02	10195.8
		2	156	36002	7617.86	20633.8			5	162	41739	8831.78	18482.2		H9 05/05/16	3	269	93637	19813.2	13680			6	126	36314	7683.88	16522.6			5	61	20528	4343.63	14150.2			7	67	29706	6285.65	10740.2		RC		164.071	71659.3	15162.8	11092.1
	H4 05/05/16	3	148	35879	7591.83	19642.7			6	137	34003	7194.88	19186			4	253	92573	19588	13014.2			7	63	16504	3492.17	18177.4			6	76	28449	6019.68	12721.2			8	57	22468	4754.13	12080.7			1	142	66771	14128.4	10127
		4	164	39684	8396.95	19679.3			7	120	29205	6179.64	19566.1			5	261	81435	17231.3	15262			8	35	9932	2101.57	16780.8			7	44	19561	4139.02	10711.3		NC		116.5	41748.8	8833.84	13390.9			2	143	69154	14632.7	9846.9
		5	151	49556	10485.8	14509.8			8	105	27207	5756.88	18377.6			6	200	56252	11902.7	16930.6		NC		123	37194.6	7870.21	16494.5			8	62	18746	3966.57	15749.4			1	201	75441	15963	12687.3		H10 05/05/16	3	209	89409	18918.5	11131.3
		6	184	45957	9724.29	19065.4			9	106	26392	5584.43	19125.6			7	259	79028	16722	15606.3			1	231	81506	17246.3	13495.9		NC		75.7143	29291.4	6197.93	12640.7			2	185	75821	16043.4	11618.8			5	196	91938	19453.7	10151.8
		7	149	34919	7388.7	20319.1		NC		144	36961.8	7820.94	18602.7			8	267	81808	17310.2	15541.6			2	203	73416	15534.5	13167			2	249	94786	20056.3	12509.4		H1 04/04/16	3	228	75776	16033.9	14327.9			6	213	82679	17494.5	12267.8
		8	97	21862	4625.9	21128.2			1	117	24452	5173.93	22785.2			9	169	55253	11691.3	14565		H10 05/05/16	3	223	64914	13735.5	16358.6			3	139	56670	11991.1	11680			4	230	81702	17287.8	13405.3			7	192	69088	14618.7	13233.6
		9	110	21626	4575.96	24221.3			2	228	68916	14582.3	15754.2			10	92	31257	6613.84	14015.9			4	212	63473	13430.6	15904.8		H10 05/05/16	4	145	47027	9950.7	14682.5			5	156	51489	10894.8	14427.5			8	206	86004	18198.1	11405.9
		10	123	34126	7220.91	17163.3		H6 05/05/16	3	258	71625	15155.5	17152.8			11	89	29121	6161.87	14553.4			5	207	63883	13517.4	15430			5	168	48688	10302.2	16431.2			6	211	75806	16040.2	13254.4			9	149	54233	11475.5	13082.9
		11	85	21408	4529.83	18907			4	268	79730	16870.5	16006.4		NC		216.818	69917.9	14794.3	14817.5			6	182	64272	13599.7	13484.4			6	140	65021	13758.1	10253.1			7	175	63585	13454.3	13105.8			10	133	50986	10788.4	12421.7
	NC		134.545	34053.6	7205.59	19209			5	252	80768	17090.1	14857.4			1	294	92125	19493.2	15196.7			7	164	65655	13892.3	11894.8			7	142	55027	11643.5	12288.3			8	196	66208	14009.3	14097			11		57966	12265.3
		1	232	58141	12302.4	19001.4			6	306	78998	16715.6	18445.3			2	233	85348	18059.2	13000			8	190	71667	15164.4	12624.5			8	147	49250	10421.1	14213.2		LC		197.75	70728.5	14965.8	13365.5			12	57	29627	6268.94	9161.53
		2	218	71390	15105.8	14541.2			7	186	68322	14456.6	12963.8		H9 05/05/16	3	254	80194	16968.7	15082.5			9	193	63006	13331.8	14586.7			9	129	45512	9630.13	13497.2		Total		152.217	55098.6	11658.6	13247.7			13	78	32108	6793.91	11568.1
	H4 05/05/16	3	194	48698	10304.3	18970.2			8	241	73434	15538.3	15627.9			4	198	76805	16251.6	12276			10	135	42489	8990.48	15130			10	143	51732	10946.3	13163.1									NC		156.182	64996.9	13753.1	11309
		4	93	28197	5966.36	15705.8			9	186	49760	10529	17799.7			5	227	75795	16037.9	14261.5			11	86	22673	4797.5	18062.2			11	53	16928	3581.89	14909.1										1	141	61622	13038.9	10895.9
		5	247	80180	16965.7	14669.4		LC		226.889	66222.8	14012.4	16821.4			6	197	66177	14002.8	14175.5		LC		184.182	61541.3	13021.9	14558.1		LC		145.5	53064.1	11228.1	13536.5										3	268	107048	22650.9	11921.7
		6	176	48540	10270.8	17266.1		Total		207.148	59632.6	12618	17123.2			7	199	76580	16204	12374.2		Total		165.296	52073.7	11018.5	15587.2		Total		126.259	46446.7	9827.9	13114.2									H10 05/05/16	4	161	66856	14146.4	11467.4
		7	201	54920	11620.8	17427.9										8	316	83350	17636.5	18053.5																								5	121	55723	11790.7	10340.3
		8	128	38872	8225.14	15680.3										9	250	82578	17473.1	14416.4																								6	163	61014	12910.3	12721.5
		9	146	41120	8700.8	16907.5										10	262	74354	15733	16779.4																								7	152	59240	12534.9	12218.3
		10	175	45902	9712.65	18154.6										11	199	53713	11365.4	17642.3																								8		69138	14629.3
		11	109	30151	6379.81	17214.9									LC		239	77001.7	16293.2	14841.6																								9	143	61304	12971.6	11107.8
	LC		174.455	49646.5	10505	16867.2									Total		233.879	74009.9	15660.2	15149.1																								10	165	65371	13832.2	12019.3
	Total		175.235	47997.7	10156.1	17764.6																																						11	165	68231	14437.4	11515.5
																																												12	125	59001	12484.3	10088.6
																																												13	136	49176	10405.4	13169.4
																																												14	104	56090	11868.4	8829.35
																																											LC		153.667	64601.1	13669.3	11357.9
																																											Total		158.351	67256.6	14231.2	11242.8
[truncated: 78 more columns]

## Sheet: Fig. 5f
wild-type	Embryo	Photos	RdT		Embryo	Photos	RdT		Embryo	Photos	Rdt		Embryo	Photos	Rdt		Embryo	Photos	RdT		Embryo	Photos	Rdt
		1	16			1	77			1	50			1	61			1	98			1	78
	wt1 26/09/16	2	21		wt1 04/04/16	2	65			2	47			2	94		wt3 16/06/2020	2	86			2	43
		3	33			3	58			3	42			3	70			3	85			3	53
		4	45			4	79		wt7 27/04/16	4	34		wt7 27/04/16	4	57			4	99		wt3 08/09/20	4	48
		5	44			5	57			5	47			5	59			5	42			5	43
		6	42			6	49			6	49			6	52			6	68		RC		53
		7	20			7	63			7	74		RC		65.5			7	62			1	28
		8	14			8	34		RC		49			1	4			8	39			2	19
		9	10		RC		60.25			1	30			2	23			9	40		wt3 08/09/20	3	37
	NC		27.2222			1	14			2	45		wt7 27/04/16	3	21			10	51			4	27
		1	104			2	18		wt7 27/04/16	3	33			4	26		RC		67			5	21
		2	81		wt1 04/04/16	3	22			4	32			5	35			1	10		NC		26.4
	wt1 26/09/16	3	58			4	25			5	47			6	32			2	27			1	86
		4	61			5	12			6	26		NC		23.5		wt3 16/06/2020	3	25			2	70
		5	44			6	16			7	15			1	68			4	33		wt7 27/04/16	3	92
		6	45			7	17		NC		32.5714			2	59			5	17			4	85
		7	55			8	20			1	78		wt7 27/04/16	3	54			6	27			5	63
		8	57		NC		18			2	85			4	44			7	24		LC		79.2
		9	56			1	101		wt7 27/04/16	3	89			5	47			8	3		Total		52.8667
		10	73		wt1 04/04/16	2	89			4	68			6	60		NC		20.75
		11	29			3	61			5	64		LC		55.3333			1	113
	RC		60.2727			4	73			6	82		Total		48.1111		wt3 16/06/2020	2	93
		1	78			5	65			7	35							3	76
	wt1 26/09/16	2	48			6	55		LC		71.5714							4	107
		3	46			7	60		Total		51.0476							5	101
		4	50			8	61											6	84
		5	53			9	46											7	100
		6	35			10	51											8	34
		7	30		LC		59											9	58
		8	39		Total		49.5385											10	37
		9	44														LC		74.625
		10	26														Total		58.5357
	LC		44.9
	Total		45.2333
Hoxa1-/-	Embryo	Photos	Rdt		Embryo	Photos	Rdt		Embryo	Photos	Rdt		Embryo	Photos	Rdt		Embryo	Photos	Rdt
		2	61			1	57			1	42			1	52			1	63
		3	65			2	53			2	37			2	54			2	62
	H3 26/09/16	4	63		H1 04/04/16	4	62		H3 26/09/16	3	60		H1	3	55		H2 08/09/20	3	82
		5	47			5	45			4	27		2019-12-12	4	54			4	53
		6	53			6	33			5	39			5	27			5	39
		7	58			7	28			6	29			6	36			6	24
		8	31			8	43			7	32			7	30			7	19
		9	32		RC		45.8571			8	14		RC		44		RC		48.8571
		10	37			1	11			9	39			1	17			1	2
		11	22			2	8			10	39		H1	2	22			2	16
	RC		46.9		H1 04/04/16	3	4			11	25		2019-12-12	3	25		H2 08/09/20	3	5
		2	2			4	6			12	30			4	22			4	8
		3	4			5	15			13	17			5	21			5	15
	H10 05/05/16	4	5			6	19			14	29			6	15			6	25
		5	8			7	19		RC		32.7857			7	20			7	18
		6	16			8	14			1	6		NC		20.2857			8	14
		7	7		NC		12			2	3			1	36		NC		12.875
		8	12			1	89		H10 05/05/16	3	5			2	62			1	83
	NC		7.71429			2	75			5	3		H1	3	40			2	111
		2	79		H1 04/04/16	3	33			6	3		2019-12-12	4	30		H2 08/09/20	3	58
		3	49			4	38			7	4			5	23			4	104
	H10 05/05/16	4	37			5	27			8	6			6	20			5	70
		5	50			6	22			9	12			7	44			6	70
		6	43			7	26			10	22		LC		36.4286			7	46
		7	49			8	45			11			Total		33.5714			8	24
		8	37		LC		44.375			12	14						LC		70.75
		9	33		Total		33.5652			13	11						Total		43.9565
		10	36						NC		8.09091
		11	17							1	27
	LC		43							3	42
	Total		35.2963						H10 05/05/16	4	37
										5	30
										6	34
										7	37
										8
										9	41
										10	37
										11	35
										12	24
										13	28
										14	28
									LC		33.3333
									Total		25.6216

## Sheet: Fig. 5i
Wild-Type
	Embryo	Photos	RdT		Embryo	Photos	RdT		Embryo	Photos	RdT		Embryo	Photos	RdT		Embryo	Photos	RdT		Embryo	Photos	RdT
		1	111			1	80			1	112			1	130			1	103			1	81
	wt2 14/06/2021	2	99		wt3 14/09/2021	2	102		wt5 14/09/2021	2	92		wt1 13/10/2021	2	115		wt5 13/10/2021	2	152		wt6 13/10/2021	2	126
		3	98			3	116			3	74			3	139			3	163			3	87
		4	99			4	145			4	82			4	125			4	100			4	75
		5	95			5	120			5	71			5	132			5	91			5	53
		6	85			6	126			6	99			6	119			6	78			6	92
		7	76			7	90		NC		88.3333			7	182			7	67		NC		85.6667
		8	92			8	68			1	57			8	149			8	41			1	57
		9	60			9	76			2	62		NC		136.375			9	53			2	113
	NC		90.5556			10	82			3	109			1	97		NC		94.2222			3	150
		1	55		NC		100.5		wt5 14/09/2021	4	116			2	86			1	69		wt6 13/10/2021	4	130
		2	77			1	81			5	74			3	102			2	82			5	145
		3	106			2	44			6	129		wt1 13/10/2021	4	108			3	82			6	169
	wt2 14/06/2021	4	150			3	47			7	68			5	113		wt5 13/10/2021	4	84		LC		127.333
		5	130		wt3 14/09/2021	4	71		LC		87.8571			6	127			5	81			1	54
		6	113			5	77			1	68			7	94			6	100		wt6 13/10/2021	2	81
		7	127			6	96		wt5 14/09/2021	2	83			8	57			7	114			3	119
		8	123			7	99			3	84		LC		98			8	132			4	106
		9	140			8	139			4	89			1	47			9	129			5	95
	LC		113.444			9	91			5	76		wt1 13/10/2021	2	51			10	165			6	92
		1	79			10	59			6	90			3	81			11	163		RC		91.1667
	wt2 14/06/2021	2	91			11	92			7	60			4	80		LC		109.182		Total		101.389
		3	77			12	129		RC		78.5714			5	111			1	45
		4	75			13	132		Total		84.75			6	124		wt5 13/10/2021	2	59
		5	88		LC		89							7	83			3	63
		6	99			1	64							8	55			4	84
		7	75		wt3 14/09/2021	2	42						RC		79			5	65
		8	97			3	60						Total		104.458			6	94
		9	85			4	82											8	102
	RC		85.1111			5	70											9	89
	Total		96.3704			6	77											10	63
						7	80										RC		73.7778
						8	109										Total		93.5517
						9	100
						10	97
						11	80
					RC		78.2727
					Total		88.9118
Hoxa1-/-
	Embryo	Photos	Rdt		Embryo	Photos	Rdt		Embryo	Photos	Rdt		Embryo	Photos	Rdt		Embryo	Photos	Rdt		Embryo	Photos	Rdt
		1	116			1	92			1	77			1	115			1	62			1	100
		2	90			2	56			2	62			2	112			2	57			2	52
	H4 23/03/21	3	57		H2 20/05/21	3	54		H1 14/06/2021	3	56		H1 15/07/2021	3	75		H7 15/07/2021	3	68		H3 29/04/2021	3	64
		4	64			4	35			4	49			4	111			4	89			4	51
	NC		81.75			5	24			5	49			5	70			5	75		NC		66.75
		1	122		NC		52.2		NC		58.6			6	69		NC		70.2			1	113
		2	150			1	99			1	84			7	52			1	115			2	124
	H4 23/03/21	3	102			2	103			2	105			8	67			2	134		H3 29/04/2021	3	127
		4	72		H2 20/05/21	3	104		H1 14/06/2021	3	101			9	21		H7 15/07/2021	3	77			4	65
		5	97			4	75			4	94		NC		76.8889			4	106		LC		107.25
	LC		108.6			5	97			6	94			1	41			5	140			1	73
		1	51			6	98		LC		95.6			2	58			6	100			2	65
		2	76		LC		96			1	49		H1 15/07/2021	3	69			7	137		H3 29/04/2021	3	99
	H4 23/03/21	3	69			1	31			2	32			4	59		LC		115.571			4	111
		4	69			2	48		H1 14/06/2021	3	52			5	68			1	88		RC		87
		5	67		H2 20/05/21	3	76			4	59			6	93			2	136		Total		87
	RC		66.4			4	43			5	93			7	71		H7 15/07/2021	3	96
	Total		85.8571			5	42		RC		57			8	99			4	77
					RC		48		Total		70.4			9	85			5	103
					Total		67.3125						LC		71.4444		RC		100
														1	47		Total		97.6471
														2	49
													H1 15/07/2021	3	82
														4	84
														5	106
														6	89
														7	88
														8	70
													RC		76.875
													Total		75

## Sheet: Fig. 5l
Wild-Type
	Embryo	Photos	RdT		Embryo	Photos	RdT		Embryo	Photos	RdT		Embryo	Photos	RdT
		1	167			1	206			1	206			1	153
	wt2 08/07/19	2	194		wt5 15/09/19	2	201		wt3 18/09/19	2	154		wt2 05/12/19	2	165
		3	184			3	90			3	145			3	136
		4	145			4	69			4	163			4	120
		5	36			5	32			5	9			5	110
		6	15			6	15		NC		135.4		NC		136.8
		7	6			7	16			1	44			1	57
	NC		106.714		NC		89.8571			2	3		wt2 05/12/19	2	58
		1	87			1	28		wt3 18/09/19	3	29			3	42
		2	90			2	38			4	28			4	67
	wt2 08/07/19	3	91		wt5 15/09/19	3	29			5	5			5	40
		4	106			4	51		RC		21.8			6	26
		5	46			5	34			1	56			7	25
		6	45			6	26			2	48		RC		45
		7	44			7	23		wt3 18/09/19	3	37			1	49
		8	34			8	14			4	45			2	55
		9	29			9	8			5	62		wt2 05/12/19	3	40
	RC		63.5556		RC		27.8889			6	29			4	31
		1	38			1	33			7	16			5	32
	wt2 08/07/19	2	41			2	68		LC		41.8571		LC		41.4
		3	34		wt5 15/09/19	3	70		Total		63.4706		Total		70.9412
		4	36			4	35
		5	21			5	35
		6	21			6	39
		7	20			7	24
		8	12			8	6
		9	10		LC		38.75
	LC		25.8889		Total		49.5833
	Total		62.08
Hoxa1-/-
	Embryo	Photos	Rdt		Embryo	Photos	Rdt		Embryo	Photos	Rdt		Embryo	Photos	Rdt		Embryo	Photos	Rdt
		1	123			1	41			1	53			1	66			1	81
		2	99			2	20			2	52			2	42			2	81
	H1 12/07/19	3	112		H1 25/07/19	3	26		H8 15/09/19	3	98		H2 18/09/19	3	31		H1 05/02/19	3	45
		4	76			4	17			4	37			4	30			4	125
		5	35			5	11			5	44			5	40			5	90
		6	33			6	11			6	71			6	26			6	81
		7	36			7	11			7	32		RC		39.1667			7	61
		8	32			8	4		RC		55.2857			1	49			8	36
		9	39		RC		17.625			1	81			2	48			9	38
		10	31			1	137			2	50		H2 18/09/19	3	79			10	44
		11	33			2	96		H8 15/09/19	3	43			4	60			12	20
		12	11		H1 25/07/19	3	90			4	41			5	55		RC		63.8182
	RC		55			4	31			5	36		NC		58.2			1	48
		1	138			5	9			6	25			1	54			2	58
		2	110			6	18		NC		46			2	43		H1 05/02/19	3	151
	H1 12/07/19	3	177		NC		63.5			1	130		H2 18/09/19	3	40			4	133
		4	109			1	49			2	96			4	31			5	102
		5	44			2	26		H8 15/09/19	3	104			5	29			6	78
		6	57		H1 25/07/19	3	42			4	99		LC		39.4			7	62
		7	48			4	26			5	61		Total		45.1875			8	65
		8	39			5	11			6	74							9	37
		9	31			6	21			7	47							10	5
		10	22			7	13		LC		87.2857							11	10
		11	24		LC		26.8571		Total		63.7						NC		68.0909
	NC		72.6364		Total		33.8095											1	39
		1	41															2	53
		2	46														H1 12/07/19	3	50
	H1 12/07/19	3	55															4	71
		4	28															5	45
		5	26															6	44
		6	64															7	53
		7	68															8	35
		8	26															9	40
		9	29															10	30
		10	34															11	29
		11	37														LC		44.4545
		12	16														Total		58.7879
	LC		39.1667
	Total		55.1143

[truncated: 2 more sheets: Fig. S3, Fig. S8]
